# Supplementary material for: A novel approach for detecting Salmonella enterica strains frequently attributed to human illness—development and validation of the highly pathogenic Salmonella (HPS) multiplex PCR assay
Source: Front Microbiol. 2025 Jan 7;15:1504621. doi: 10.3389/fmicb.2024.1504621 (PMC11752890; doi:10.3389/fmicb.2024.1504621)
Supplement: Supplementary file 1 [file Data_Sheet_1.xlsx]

## Sheet: Sheet1
S. Table 1. Full summary of in silico analysis of the distribution of HPS genes among 2192 closed Salmonella genome sequences of 148 serovars present in GenBank (data accessed September 12, 2024). Percent homology cutoffs used to assess presence are listed as column headings with each gene investigated. * Indicates that the gene target is localized on a plasmid, and as such may not be present in …
	n=2207 (148 ST)	n=1766 (114 ST)	n=1543 (90 ST)	n=1540 (65 ST)	n=1121 (71 ST)	n=1039 (51 ST)	n=290 (16 ST)	n=252 (11 ST)
	invA	avrA	lpfB	sspH2	SseK2	gtgA	spvD*	sseK3
Salmonella enterica subsp. enterica serovar	98.2 - 100	98.3 - 100	97.8 - 100	98.2 - 100	98.2 - 100	98.2 - 100	99-100	99 - 100	HPSi
Salmonella enterica subsp. enterica serovar Enteritidis	323	311	310	309	1	308	84	87	8
Salmonella enterica subsp. enterica serovar Hissar	1	1	1	1	1	1	1	1	8
Salmonella enterica subsp. enterica serovar Kottbus	2	2	2	2	2	2	1	1	8
Salmonella enterica subsp. enterica serovar Typhimurium	347	306	294	291	288	283	125	99	8
Salmonella enterica subsp. enterica serovar Typhimurium I 4,[5],12:i:-	137	137	138	133	138	134	17	16	8
Salmonella enterica subsp. enterica serovar Bovismorbificans	6	6	6	6	6	1	3		7
Salmonella enterica subsp. enterica serovar Dublin	31	31	31	31		31	33	31	7
Salmonella enterica subsp. enterica serovar Inverness	2	2	2	2	2	2		2	7
Salmonella enterica subsp. enterica serovar Newlands	1	1	1	1		1	1	1	7
Salmonella enterica subsp. enterica serovar Newport	95	91	92	90	90	74		11	7
Salmonella enterica subsp. enterica serovar Abony	2	1	1	1	1	1			6
Salmonella enterica subsp. enterica serovar Abortusequi	1	1	1	1		1	1		6
Salmonella enterica subsp. enterica serovar Anatum	43	41	1	41	41	3			6
Salmonella enterica subsp. enterica serovar Bareilly	32	32	29	31	31	30			6
Salmonella enterica subsp. enterica serovar Blockley	3	3	3	3	3	3			6
Salmonella enterica subsp. enterica serovar Braenderup	6	6	6	6	6	1			6
Salmonella enterica subsp. enterica serovar Choleraesuis	6	1	5	5		5	6		6
Salmonella enterica subsp. enterica serovar Dessau	2	2	2		2	1	1		6
Salmonella enterica subsp. enterica serovar Gallinarum	27	21	21	21		22	7		6
Salmonella enterica subsp. enterica serovar Hadar	32	29	28	29	29	27			6
Salmonella enterica subsp. enterica serovar Hvittingfoss	2	2	2	2	1	2			6
Salmonella enterica subsp. enterica serovar Manhattan	1	1	1	1	1	1			6
Salmonella enterica subsp. enterica serovar Muenchen	23	22	22	21	21	1			6
Salmonella enterica subsp. enterica serovar Nitra	1	1	1	1		1		1	6
Salmonella enterica subsp. enterica serovar Paratyphi B	27	5	23	23	23	3			6
Salmonella enterica subsp. enterica serovar Pullorum	8	7	7	7		7	5		6
Salmonella enterica subsp. enterica serovar Saintpaul	25	24	25	25	25	18			6
Salmonella enterica subsp. enterica serovar Wandsworth	2	2	2	2	2	1			6
Salmonella enterica subsp. enterica serovar Albert	1		1	1	1	1			5
Salmonella enterica subsp. enterica serovar Bardo	1	1	1	1	1				5
Salmonella enterica subsp. enterica serovar Berta	3	3	3	3	3				5
Salmonella enterica subsp. enterica serovar Birkenhead	1		1	1	1	1			5
Salmonella enterica subsp. enterica serovar Blegdam	1	1	1	1		1			5
Salmonella enterica subsp. enterica serovar Concord	2	2	2	2		2			5
Salmonella enterica subsp. enterica serovar Crossness	1	1	1	1	1				5
Salmonella enterica subsp. enterica serovar Gloucester	1	1	1		1	1			5
Salmonella enterica subsp. enterica serovar Hartford	2	2	2	2	2				5
Salmonella enterica subsp. enterica serovar Hayindogo	1	1		1	1	1			5
Salmonella enterica subsp. enterica serovar Heidelberg	55	55	55	55	55				5
Salmonella enterica subsp. enterica serovar Infantis	149	148	146	147	148				5
Salmonella enterica subsp. enterica serovar Kunzendorf	2		2	2		2	2		5
Salmonella enterica subsp. enterica serovar Litchfield	1	1	1	1	1				5
Salmonella enterica subsp. enterica serovar London	12	12	12	12		7			5
Salmonella enterica subsp. enterica serovar Montevideo	32	10	3	1	2				5
Salmonella enterica subsp. enterica serovar Moscow	1	1	1	1		1			5
Salmonella enterica subsp. enterica serovar Nchanga	1	1	1	1	1				5
Salmonella enterica subsp. enterica serovar Paratyphi C	5		2	2		2	2		5
Salmonella enterica subsp. enterica serovar Potsdam	1		1	1	1	1			5
Salmonella enterica subsp. enterica serovar Reading	13	10	3	3	4				5
Salmonella enterica subsp. enterica serovar Rough O:-:-	2	2	2	2		2			5
Salmonella enterica subsp. enterica serovar Stanleyville	6	5	3	5	2				5
Salmonella enterica subsp. enterica serovar Thompson	16	16	16	16		12			5
Salmonella enterica subsp. enterica serovar Waycross	2	1	1	1	1				5
Salmonella enterica subsp. enterica serovar Yovokome	1	1	1	1	1				5
Salmonella enterica subsp. enterica serovar Worthington	7	7	7		7				4
Salmonella enterica subsp. enterica serovar Abeokuta	5	1	1		1				4
Salmonella enterica subsp. enterica serovar Aberdeen	1	1	1	1					4
Salmonella enterica subsp. enterica serovar Abortusovis	4	4	4	4					4
Salmonella enterica subsp. enterica serovar Albany	14	14	13		13				4
Salmonella enterica subsp. enterica serovar Bispebjerg	1	1	1	1					4
Salmonella enterica subsp. enterica serovar Corvallis	3	3	1		3				4
Salmonella enterica subsp. enterica serovar Daytona	1		1	1		1			4
Salmonella enterica subsp. enterica serovar Derby	18	19	5		12				4
Salmonella enterica subsp. enterica serovar Goldcoast	11	11	2		11				4
Salmonella enterica subsp. enterica serovar Havana	3	3	3		3				4
Salmonella enterica subsp. enterica serovar Java	2		2	2	2				4
Salmonella enterica subsp. enterica serovar Kedougou	2	2	2		2				4
Salmonella enterica subsp. enterica serovar Kentucky	61	57	57		36				4
Salmonella enterica subsp. enterica serovar Krefeld	2	2	2		2				4
Salmonella enterica subsp. enterica serovar Lubbock	2	2	2		2				4
Salmonella enterica subsp. enterica serovar Mbandaka	18	18	17		17				4
Salmonella enterica subsp. enterica serovar Othmarschen	1	1	1		1				4
Salmonella enterica subsp. enterica serovar Rissen	4	4	4		4				4
Salmonella enterica subsp. enterica serovar Senftenberg	28	26	30		29				4
Salmonella enterica subsp. enterica serovar Stanley	3	3	3			1			4
Salmonella enterica subsp. enterica serovar Virchow	3	5	2	2					4
Salmonella enterica subsp. enterica serovar Javiana	8	8				6			3
Salmonella enterica subsp. enterica serovar Adjame	13	12			12				3
Salmonella enterica subsp. enterica serovar Agona	41	39	38						3
Salmonella enterica subsp. enterica serovar Alachua	1		1		1				3
Salmonella enterica subsp. enterica serovar Apapa	1	1	1						3
Salmonella enterica subsp. enterica serovar Bergen	1		1		1				3
Salmonella enterica subsp. enterica serovar Borreze	2	2	1						3
Salmonella enterica subsp. enterica serovar Brancaster	1	1	1						3
Salmonella enterica subsp. enterica serovar California	1	1			1				3
Salmonella enterica subsp. enterica serovar Cerro	5	5			4				3
Salmonella enterica subsp. enterica serovar Chester	3	1				1			3
Salmonella enterica subsp. enterica serovar Cubana	3	3	3						3
Salmonella enterica subsp. enterica serovar Djakarta	1	1			1				3
Salmonella enterica subsp. enterica serovar Irumu	1	1				1			3
Salmonella enterica subsp. enterica serovar Johannesburg	6	6				1			3
Salmonella enterica subsp. enterica serovar Karamoja	2	2		2					3
Salmonella enterica subsp. enterica serovar Livingstone	1		1		1				3
Salmonella enterica subsp. enterica serovar Manchester	1	1			1				3
Salmonella enterica subsp. enterica serovar Meleagridis	2	2	2						3
Salmonella enterica subsp. enterica serovar Menston	1		1		1				3
Salmonella enterica subsp. enterica serovar Miami	1	1				1			3
Salmonella enterica subsp. enterica serovar Minnesota	5	5			5				3
Salmonella enterica subsp. enterica serovar Napoli	2			1				2	3
Salmonella enterica subsp. enterica serovar Ouakam	8	2			2				3
Salmonella enterica subsp. enterica serovar Shamba	1	1			1				3
Salmonella enterica subsp. enterica serovar Sloterdijk	1	1		1					3
Salmonella enterica subsp. enterica serovar Soerenga	1	1	1						3
Salmonella enterica subsp. enterica serovar Sundsvall	1	1				1			3
Salmonella enterica subsp. enterica serovar Tennessee	9	8	8						3
Salmonella enterica subsp. enterica serovar Uganda	12	12		12					3
Salmonella enterica subsp. enterica serovar Weltevreden	28	27				25			3
Salmonella enterica subsp. enterica serovar Westhampton	1		1		1				3
Salmonella enterica subsp. enterica serovar Abaetetuba	2	2							2
Salmonella enterica subsp. enterica serovar Antsalova	1	1							2
Salmonella enterica subsp. enterica serovar Brandenburg	8					2			2
Salmonella enterica subsp. enterica serovar Bredeney	7	8							2
Salmonella enterica subsp. enterica serovar Buzu	1	1							2
Salmonella enterica subsp. enterica serovar Carmel	1	1							2
Salmonella enterica subsp. enterica serovar Eastbourne	2	2							2
Salmonella enterica subsp. enterica serovar Florida	1				1				2
Salmonella enterica subsp. enterica serovar Fresno	1		1						2
Salmonella enterica subsp. enterica serovar Give	7	7							2
Salmonella enterica subsp. enterica serovar India	3	1							2
Salmonella enterica subsp. enterica serovar Itami	1	1							2
Salmonella enterica subsp. enterica serovar Kiambu	1				1				2
Salmonella enterica subsp. enterica serovar Koessen	1	1							2
Salmonella enterica subsp. enterica serovar Liverpool	1				1				2
Salmonella enterica subsp. enterica serovar Onderstepoort	1	1							2
Salmonella enterica subsp. enterica serovar Panama	3	3							2
Salmonella enterica subsp. enterica serovar Pomona	3	3							2
Salmonella enterica subsp. enterica serovar Poona	4	3							2
Salmonella enterica subsp. enterica serovar Quebec	1	1							2
Salmonella enterica subsp. enterica serovar Rubislaw	6	2							2
Salmonella enterica subsp. enterica serovar Schwarzengrund	34	32							2
Salmonella enterica subsp. enterica serovar Typhi	161			161					2
Salmonella enterica subsp. enterica serovar Wien	1	1							2
Salmonella enterica subsp. enterica serovar Aarhus	1								1
Salmonella enterica subsp. enterica serovar Adelaide	2								1
Salmonella enterica subsp. enterica serovar Barranquilla	1								1
Salmonella enterica subsp. enterica serovar Gaminara	3								1
Salmonella enterica subsp. enterica serovar Hillingdon	1								1
Salmonella enterica subsp. enterica serovar Indiana	31								1
Salmonella enterica subsp. enterica serovar Macclesfield	1								1
Salmonella enterica subsp. enterica serovar Mikawasima		2							1
Salmonella enterica subsp. enterica serovar Milwaukee	1								1
Salmonella enterica subsp. enterica serovar Moero	4								1
Salmonella enterica subsp. enterica serovar Muenster	10								1
Salmonella enterica subsp. enterica serovar Ohio	4								1
Salmonella enterica subsp. enterica serovar Oranienburg	6								1
Salmonella enterica subsp. enterica serovar Orion	1								1
Salmonella enterica subsp. enterica serovar Paratyphi A	10								1
Salmonella enterica subsp. enterica serovar Sandiego	3								1
Salmonella enterica subsp. enterica serovar Sanjuan	1								1
