# Supplementary material for: A novel approach for detecting Salmonella enterica strains frequently attributed to human illness—development and validation of the highly pathogenic Salmonella (HPS) multiplex PCR assay
Source: Front Microbiol. 2025 Jan 7;15:1504621. doi: 10.3389/fmicb.2024.1504621 (PMC11752890; doi:10.3389/fmicb.2024.1504621)
Supplement: Supplementary file 2 [file Data_Sheet_2.xlsx]

## Sheet: Sheet1
S. Table 2. Summary of the total number of enrichments received from FSIS, by commodity and Region of the US.
Region	Beef	Chicken	Pork	Turkey	Total	States by Region
1	39	124	61	30	254	DE, IN, MA, MD, ME, MI, NH, NJ, NY, OH, PA, RI, VT, CT
2	40	191	140	22	393	AL, FL, GA, KY, NC, SC, TN, VA, WV
3	59	44	152	11	266	IA, IL, KS, MN, MO, NE, SD, WI, ND
4	46	98	13	10	167	AR, LA, MS, OK, TX
5	27	96	33	4	160	AZ, CA, CO, ID, MT, NV, OR, UT, WA, WY, NM
PR territory	1	2			3
unk		1			1
Total	212	556	399	77	1244
