# Supplementary material for: A novel approach for detecting Salmonella enterica strains frequently attributed to human illness—development and validation of the highly pathogenic Salmonella (HPS) multiplex PCR assay
Source: Front Microbiol. 2025 Jan 7;15:1504621. doi: 10.3389/fmicb.2024.1504621 (PMC11752890; doi:10.3389/fmicb.2024.1504621)
Supplement: Supplementary file 3 [file Data_Sheet_3.xlsx]

## Sheet: Sheet1
S. Table 3. Summary of the HPS genotypes observed for 1303 Salmonella enterica isolated from 1244 FSIS regulatory samples and evaluated with the HPS Multiplex PCR assay. Three isolates of unknown serotype were excluded from this analysis.
				HPS genotype patterns observed and counts by commodity
	Serotypes (n=69 overall)	commodity	total # observed	63572i	35472i	3572i	1635472i	635472i	135472i	5472i	6357i	16357i	6352i	3542i	6372i	357i	352i	657i	635i	637i	35i	65i	37i	17i	63i	637	5i	6i	2i	3i	35	i	total # observed	commodity	serotype
10 Serotypes; 590 Isolates	Enteritidis	Beef	5		4	1																														2 Serotypes; 37 Isolates
		Chicken	98		89	7		1						1
		Pork	4		4
		Turkey	2		2
	Newport	Beef	9	5							3	1
		Pork	2	1								1
		Turkey	1								1
	Typhimurium	Beef	7	6				1
		Pork	16	1			2	11			2
		Turkey	7	1			3				2		1						1														1	Turkey	Typhimurium
		Chicken	67	31			4				32
	Infantis	Beef	15								15
		Chicken	192								192
		Pork	49								49
		Turkey	8								8
	B:i:-	Beef	5	3			2
		Chicken	3	1			2
		Pork	60	43		1	1				1		14
	Saint Paul	Pork	3	3
	Braenderup	Chicken	2								2
		Pork	1								1
																																29	29	Beef	Montevideo
																														1		3	4	Pork
																																3	3	Turkey
	Muenchen	Beef	9	2							7
		Pork	9								9
		Turkey	2								2
	Thompson	Chicken	7			7
	Hadar	Turkey	7	7
9 serotypes; 61 isolates																							1										1	Beef	Paratyphi B	49 serotypes; 615 isolates
	Berta	Beef	2								2
		Pork	11								10	1
																							8										8	Beef	Uganda
																							15										15	Pork
																							3										3	Turkey
																														1			1	Beef	Poona
																	1				5												6	Beef	Agona
																					14												14	Pork
																					1												1	Turkey
	Anatum																			24													24	Beef	Anatum
																				3													3	Chicken
		Pork	1												1					50						1							51	Pork
																			2														2	Beef	Mbandaka
																			2														2	Chicken
																			7														7	Pork
	Heidelberg	Beef	1								1
		Chicken	1								1
		Pork	4								4
	Dublin	Beef	10						10
		Pork	1						1
																												2					2	Beef	Adelaide
																												6					6	Pork
																																2	2	Beef	Brandenburg
																													2			4	6	Pork
																			6														6	Beef	Cerro
																									1					2			3	Pork
																									5								5	Beef	Derby
																					2				27								29	Pork
																														8			8	Beef	Give
																														4			4	Pork
																														1			1	Beef	Johannesburg
																							1							10			11	Chicken
																														8			8	Pork
																			2		1												3	Beef	Kentucky
																1					160				1						1		163	Chicken
																					2												2	Pork
	Litchfield	Pork	6								6
		Turkey	1								1
																												2					2	Beef	Liverpool
																												1					1	Chicken
																2																	2	Beef	London
																17																	17	Pork
																1																	1	Turkey
																			3														3	Beef	Lubbock
																			1														1	Chicken
	Manhattan	Beef	1								1
		Pork	5	2							3
																													3			6	9	Beef	Muenster
																													2			1	3	Pork
																														1			1	Beef	Panama
																														2			2	Pork
																		2												1			3	Beef	Reading
																														1			1	Chicken
																		4															4	Pork
																														11			11	Turkey
																														1			1	Beef	Schwarzengrund
																														22			22	Chicken
																														6			6	Pork
																														9			9	Turkey
																			7														7	Pork	Senftenberg
																			14														14	Turkey
	Virginia	Beef	3								3
		Pork	3								3
	-:r:1,5 (infantis)	Chicken	1								1
																																2	2	Turkey	-:z4z23:-
																			2														2	Chicken	Alachua
																			2														2	Beef	Altona
																									1								1	Beef	Amsterdam
																					1												1	Beef	Appa
																														1			1	Beef	B:d:-
																														3			3	Pork	Bovismorbificans
																														1			1	Beef	Bredeney
																									1								1	Pork	Bron
																											1						1	Chicken	C2:i:-
																											1						1	Pork	California
	Chailey	Pork	10								10
	Choleraesuis	Pork	1							1
																					1												1	Turkey	Cubana
																														1			1	Beef	Eastbourne
																				28					2	1							31	Pork	Eko
																			2														2	Pork	Havana
																												1					1	Beef	Kiambu
																						1											1	Chicken	Livingstone
																					7												7	Beef	Meleagridis
																									2								2	Pork	Minnesota
																								1									1	Beef	Mississippi
																																13	13	Pork	Ohio
																												1					1	Beef	Orion
																									2								2	Turkey	Ouakam
																						1											1	Pork	Putten
																			5														5	Pork	Rissen
																					4												4	Pork	Soerenga
																			1														1	Chicken	Widemarsh
																			7														7	Pork	Worthington
																														1			1	Chicken	unknown
	unknown	Turkey	1								1												1										1	Turkey
